# Supplementary material for: Effect of TiO2 Morphology on the Properties and Photocatalytic Activity of g-C3N4/TiO2 Nanocomposites Under Visible-Light Illumination
Source: Molecules. 2025 Jan 21;30(3):460. doi: 10.3390/molecules30030460 (PMC11820781; doi:10.3390/molecules30030460)
Supplement: Supplementary file 1 [file molecules-30-00460-s001.zip]

Archive with 1 entries (1 files):
- molecules-3406631-supplementary.pdf
